# Supplementary material for: Self-Control, Openness, Personal Need for Structure and Compensatory Control Change: A Serial Mediation Investigation
Source: Behav Sci (Basel). 2024 Apr 23;14(5):352. doi: 10.3390/bs14050352 (PMC11118860; doi:10.3390/bs14050352)
Supplement: Supplementary file 1 [file behavsci-14-00352-s001.zip]

Archive with 1 entries (1 files):
- behavsci-2938706-supplementary.pdf
